# Supplementary material for: Expression of Iron Metabolism Proteins in Patients with Chronic Heart Failure
Source: J Clin Med. 2022 Feb 5;11(3):837. doi: 10.3390/jcm11030837 (PMC8837054; doi:10.3390/jcm11030837)
Supplement: Supplementary file 1 [file jcm-11-00837-s001.zip]

Archive with 1 entries (1 files):
- jcm-1531622-Supplementary.pdf
